# Supplementary material for: Subset of DN Memory B Cells Expressing Low Levels of Inhibitory Receptor BTLA Is Enriched in SLE Patients
Source: Cells. 2024 Dec 13;13(24):2063. doi: 10.3390/cells13242063 (PMC11674271; doi:10.3390/cells13242063)
Supplement: Supplementary file 1 [file cells-13-02063-s001.zip]

Archive with 1 entries (1 files):
- cells-3302280-supplementary.pdf
